# Supplementary material for: Editors between Support and Control by the Digital Infrastructure — Tracing the Peer Review Process with Data from an Editorial Management System
Source: Front Res Metr Anal. 2021 Oct 19;6:747562. doi: 10.3389/frma.2021.747562 (PMC8560710; doi:10.3389/frma.2021.747562)
Supplement: Supplementary file 1 [file DataSheet1.CSV]

Activity (according to Schendzielorz & Reinhart (2020)	Stage name, as labelled in the infrastructure	Frequency in the complete dataset	Triggered by author	Triggered by editor	Triggered by none	Triggered by reviewer	Overall-degree in core component	Sub-component membership after disintegration
1 - Postulation	Preliminary Manuscript Data Submitted	16901	15256	172	1473	0	27910	NA
1 - Postulation	Author Approved Converted Files	13978	12447	94	1437	0	21801	1
1 - Postulation	Revision Received	2498	2415	11	72	0	2830	3
1 - Postulation	Manuscript File Added	6356	0	410	5946	0	345	6
1 - Postulation	Manuscript Withdrawn	228	1	46	180	1	191	5
1 - Postulation	Manuscript File Replaced	3261	0	346	2915	0	148	7
1 - Postulation	Halted Manuscript Deleted	3380	1930	420	1030	0	6285	11
2 - Consultation	Manuscript Consultation Session Ended	5816	11	5385	420	0	9096	2
2 - Consultation	Manuscript Consultation Session Started	2010	0	1996	14	0	3267	2
2 - Consultation	Editor Recommendation Started	431	1	21	16	393	832	2
2 - Consultation	Review Started	8937	3	596	343	7995	12566	2
2 - Consultation	Potential Referees Accept	8937	3	596	343	7995	12434	2
2 - Consultation	Potential Referees Decline	7743	2	518	7095	128	10326	2
2 - Consultation	Review Received	8672	3	62	204	8403	5106	2
2 - Consultation	First Referee Accepted	2766	2	189	83	2492	4478	2
2 - Consultation	Review Complete	3222	1	248	109	2864	3864	2
3 - Decision	Decision Sent to Author	13933	2	12939	992	0	22072	NA
3 - Decision	Editor Decision Complete	13973	0	12942	1031	0	21839	2
3 - Decision	Manuscript Rejected	9835	0	9721	114	0	18751	2
3 - Decision	Editor Decision Started	6215	0	1677	2067	2471	5170	2
3 - Decision	Drafting Decision Letter Completed	2421	0	2292	129	0	3065	2
3 - Decision	Drafting Decision Letter Started	1949	0	1823	126	0	2939	2
3 - Decision	Manuscript Revise and Re-Review	1540	0	1504	36	0	2453	2
3 - Decision	Manuscript Accepted	1711	0	835	876	0	594	2
3 - Decision	Manuscript Revise Only	893	0	881	12	0	268	2
4 - Administration	Editor Assigned	17499	2603	6440	8456	0	23153	NA
4 - Administration	Contacting Potential Referees	19878	0	19464	414	0	16504	2
4 - Administration	Manuscript Transferred	995	393	1	601	0	1676	9
4 - Administration	Manuscript Ready for Publication	1705	2	878	825	0	651	10
4 - Administration	Manuscript Sent to Production	1694	0	0	1694	0	641	10
4 - Administration	Editor Replaced	561	0	361	200	0	406	8
4 - Administration	Secondary Editor Replaced	333	0	255	78	0	188	8
4 - Administration	Potential Referees Assigned	10888	0	10652	236	0	12641	2
4 - Administration	All Referees Assigned	3607	0	1227	152	2228	4280	2
5 - Observation	Waiting for Editor Assignment	14261	0	595	13666	0	22866	NA
5 - Observation	Initial QC Complete	14288	0	611	13677	0	22585	NA
5 - Observation	Initial QC Started	14499	12453	103	1943	0	22456	NA
5 - Observation	Waiting for Potential Referee Assignment	12976	0	6558	6352	66	23650	NA
5 - Observation	Waiting to Send Decision to Author	5796	0	5557	239	0	9240	2
5 - Observation	Waiting for Revision	2612	100	2370	142	0	2914	3
5 - Observation	Potential Referees Waited Too Long	610	0	602	8	0	369	2
5 - Observation	Waiting for Author Approval of Converted Files	898	0	70	828	0	323	1
5 - Observation	Initial QC Failed	418	0	30	388	0	147	1
6 - Discussion	Waiting for Appeal	355	0	21	334	0	652	4
6 - Discussion	Appeal Received	358	1	23	334	0	638	4
6 - Discussion	Appeal Request Accepted	355	0	21	334	0	604	4
